# Supplementary material for: Conformational Screening of Arbidol Solvates: Investigation via 2D NOESY
Source: Pharmaceutics. 2023 Jan 9;15(1):226. doi: 10.3390/pharmaceutics15010226 (PMC9865235; doi:10.3390/pharmaceutics15010226)
Supplement: Supplementary file 1 [file pharmaceutics-15-00226-s001.zip]

Archive with 1 entries (1 files):
- pharmaceutics-2067357-supplementary.pdf
